# Supplementary material for: [3-11C]Pyruvate PET detects alterations in cardiac pyruvate metabolism induced by doxorubicin chemotherapy
Source: Npj Imaging. 2026 Apr 16;4:28. doi: 10.1038/s44303-026-00165-8 (PMC13087250; doi:10.1038/s44303-026-00165-8)
Supplement: Supplementary file 2 — Supplementary Data 1 [file 44303_2026_165_MOESM2_ESM.xlsx]

## Sheet: TACs
	021423-DOX4W-1			021423-DOX4W-2			112923-DOX4W-1			112923-DOX4W-2			112923-DOX4W-3			112923-DOX4W-4			061724-DOX4W-1			061724-DOX4W-2			061824-DOX4W-1			061824-DOX4W-2			061824-DOX4W-3			061824-DOX4W-4			121224-DOX4W					021423-Ctrl4W			112923-Ctrl4W-1			112923-Ctrl4W-2
		TAC	Normalized		TAC	Normalized		TAC	Normalized		TAC	Normalized		TAC	Normalized		TAC	Normalized		TAC	Normalized		TAC	Normalized		TAC	Normalized		TAC	Normalized		TAC	Normalized		TAC	Normalized		TAC	Normalized				TAC	Normalized		TAC	Normalized		TAC
	Time (s)			Time (s)			Time (s)			Time (s)			Time (s)			Time (s)			Time (s)			Time (s)			Time (s)			Time (s)			Time (s)			Time (s)			Time (s)					Time (s)			Time (s)			Time (s)
	2.5	0	0	2.5	-2.69741e-11	0	2.5	1.04118e-09	0	2.5	0	0	2.5	-1.81648e-11	-3.22208e-17	2.5	-7.78134e-12	-2.22026e-17	2.5	1.29374e-09	0	2.5	1.48132e-09	0	2.5	6.30848e-13	0	2.5	4.11257e-10	0	2.5	1.45755e-09	0	2.5	3.5524e-10	0	2.5	0	0			2.5	1.76502e-14	0	2.5	4.02047e-09	0	2.5	1.99183e-11
	7.5	-3.3004e-12	0	7.5	-6.67341e-13	0	7.5	1.38067e-10	0	7.5	2.6392e-09	0	7.5	9.1318e-11	1.6198e-16	7.5	6.91393e-10	1.97276e-15	7.5	5.20161e-09	0	7.5	-1.57348e-09	0	7.5	-4.05495e-09	0	7.5	2.62818e-09	0	7.5	1.98253e-09	0	7.5	1.81411e-09	0	7.5	0	0			7.5	0	0	7.5	-2.2628e-11	0	7.5	3.15088e-12
	12.5	-1.46981e-08	0	12.5	25530.6	0.0531854	12.5	-1.71704e-09	0	12.5	-8.04418e-09	0	12.5	6.41264e-10	1.13748e-15	12.5	-1.09068e-09	-3.11205e-15	12.5	0	0	12.5	0	0	12.5	0	0	12.5	2.46799e-09	0	12.5	6.68081e-10	0	12.5	4.67645e-09	0	12.5	0	0			12.5	0	0	12.5	3.11965e-08	0	12.5	3.90036e-08
	17.5	156563	0.23686	17.5	372218	0.775408	17.5	0	0	17.5	82174.7	0.0697826	17.5	0	0	17.5	825.016	0.00235403	17.5	1.36941e+06	1	17.5	873138	1	17.5	208222	0.793882	17.5	810686	0.923038	17.5	786521	1	17.5	805939	0.913683	17.5	0.0065349	1			17.5	0	0	17.5	41939.5	0.0154225	17.5	0
	22.5	156246	0.23638	22.5	262735	0.547332	22.5	549115	0.599909	22.5	1.17758e+06	1	22.5	269602	0.478222	22.5	292824	0.835518	22.5	1.02802e+06	0.750701	22.5	669685	0.766987	22.5	262283	1	22.5	878280	1	22.5	539085	0.685404	22.5	882077	1	22.5	0.00424831	0.650095			22.5	40255.9	0.484961	22.5	2.42699e+06	0.892484	22.5	1.77102e+06
	27.5	660993	1	27.5	480029	1	27.5	915331	1	27.5	754090	0.640372	27.5	563760	1	27.5	350470	1	27.5	777539	0.56779	27.5	501546	0.574418	27.5	192390	0.73352	27.5	654513	0.745221	27.5	372417	0.473499	27.5	661897	0.750385	27.5	0.00322517	0.49353			27.5	44407.9	0.53498	27.5	2.71937e+06	1	27.5	3.72947e+06
	32.5	496713	0.751465	32.5	351571	0.732396	32.5	634158	0.692818	32.5	539307	0.457979	32.5	351400	0.623314	32.5	285917	0.815812	32.5	677262	0.494563	32.5	413072	0.473089	32.5	154901	0.590589	32.5	497567	0.566525	32.5	388336	0.493739	32.5	507267	0.575082	32.5	0.00250349	0.383095			32.5	83008.5	1	32.5	1.8673e+06	0.686668	32.5	2.07855e+06
	37.5	424594	0.642358	37.5	308219	0.642083	37.5	556215	0.607665	37.5	454591	0.386038	37.5	233599	0.414359	37.5	249094	0.710745	37.5	616165	0.449948	37.5	383773	0.439533	37.5	143032	0.545335	37.5	422953	0.481569	37.5	293285	0.372889	37.5	419856	0.475986	37.5	0.00233678	0.357584			37.5	56574.1	0.681546	37.5	1.57731e+06	0.580027	37.5	1.44431e+06
	42.5	404029	0.611246	42.5	284318	0.592293	42.5	451395	0.49315	42.5	456042	0.38727	42.5	231910	0.411363	42.5	205506	0.586373	42.5	623886	0.455586	42.5	314511	0.360208	42.5	122441	0.466827	42.5	468656	0.533607	42.5	280615	0.35678	42.5	477410	0.541234	42.5	0.00254879	0.390027			42.5	65662.6	0.791035	42.5	1.52705e+06	0.561548	42.5	1.52649e+06
	47.5	357130	0.540294	47.5	269528	0.561483	47.5	400539	0.43759	47.5	408291	0.34672	47.5	196248	0.348105	47.5	170500	0.486491	47.5	572346	0.41795	47.5	335056	0.383738	47.5	129412	0.493408	47.5	450773	0.513246	47.5	272454	0.346403	47.5	461717	0.523443	47.5	0.00232147	0.355241			47.5	61420.6	0.739931	47.5	1.55852e+06	0.573117	47.5	1.41975e+06
	52.5	354236	0.535915	52.5	264354	0.550703	52.5	363071	0.396656	52.5	364820	0.309805	52.5	176627	0.313303	52.5	150648	0.429847	52.5	555061	0.405328	52.5	310507	0.355622	52.5	130463	0.497413	52.5	482069	0.548879	52.5	261837	0.332906	52.5	483468	0.548101	52.5	0.00242914	0.371718			52.5	55494.2	0.668536	52.5	1.47979e+06	0.544166	52.5	1.25019e+06
	57.5	327141	0.494924	57.5	247421	0.515429	57.5	333900	0.364786	57.5	345336	0.293258	57.5	168970	0.299719	57.5	140743	0.401585	57.5	543059	0.396563	57.5	324453	0.371594	57.5	137482	0.524174	57.5	419635	0.477791	57.5	278653	0.354285	57.5	423375	0.479976	57.5	0.00211431	0.323541			57.5	37462.8	0.451313	57.5	1.35292e+06	0.497513	57.5	1.2019e+06
	65	324763	0.491327	65	239003	0.497892	65	317082	0.346412	65	323723	0.274905	65	163239	0.289555	65	138500	0.395183	65	524671	0.383136	65	287795	0.32961	65	128725	0.490788	65	442923	0.504307	65	267196	0.339718	65	449161	0.509208	65	0.00211585	0.323777			65	31931.8	0.384681	65	1.35253e+06	0.497369	65	1.13742e+06
	75	305168	0.461681	75	223475	0.465544	75	296796	0.32425	75	333229	0.282978	75	151092	0.268007	75	149756	0.427301	75	509628	0.37215	75	299226	0.342702	75	120524	0.459517	75	379940	0.432596	75	250572	0.318583	75	390332	0.442515	75	0.00210765	0.322522			75	25543.2	0.307717	75	1.33536e+06	0.491055	75	1.09069e+06
	85	281134	0.425321	85	215433	0.448792	85	273428	0.29872	85	326470	0.277238	85	155752	0.276274	85	152238	0.434383	85	501583	0.366276	85	303805	0.347946	85	131093	0.499815	85	422316	0.480845	85	279239	0.35503	85	450432	0.51065	85	0.00201006	0.307588			85	28052.2	0.337944	85	1.33704e+06	0.491674	85	1.08083e+06
	95	297542	0.450144	95	219576	0.457422	95	304170	0.332305	95	328814	0.279228	95	166099	0.294626	95	148270	0.42306	95	480132	0.350612	95	305859	0.350299	95	137860	0.525617	95	415005	0.47252	95	264083	0.335761	95	401268	0.454913	95	0.00203871	0.311972			95	34529.4	0.415974	95	1.36168e+06	0.500733	95	995209
	105	311141	0.470718	105	206712	0.430623	105	283304	0.309509	105	325492	0.276407	105	171482	0.304176	105	148398	0.423426	105	472324	0.34491	105	276649	0.316845	105	119838	0.456902	105	389343	0.443301	105	263354	0.334834	105	386790	0.438499	105	0.0020481	0.31341			105	30819.5	0.371281	105	1.29184e+06	0.475053	105	939428
	115	298007	0.450848	115	203906	0.424779	115	298245	0.325832	115	319787	0.271562	115	155041	0.275013	115	150607	0.429728	115	457245	0.333899	115	288680	0.330624	115	103615	0.39505	115	411141	0.46812	115	249698	0.317472	115	406825	0.461212	115	0.00192841	0.295094			115	27965.7	0.336901	115	1.23638e+06	0.454657	115	1.16494e+06
	125	281410	0.425738	125	192813	0.401669	125	306436	0.334781	125	317257	0.269414	125	151701	0.269089	125	142014	0.405211	125	461317	0.336872	125	301675	0.345507	125	100769	0.384201	125	400846	0.456399	125	228509	0.290531	125	400401	0.45393	125	0.00188224	0.288029			125	30186	0.363649	125	1.22225e+06	0.449463	125	985196
	135	276437	0.418214	135	206855	0.430921	135	291287	0.318232	135	318404	0.270388	135	166808	0.295886	135	134678	0.384278	135	450356	0.328868	135	278200	0.318621	135	109779	0.418552	135	406798	0.463175	135	254247	0.323255	135	409678	0.464447	135	0.00179459	0.274616			135	44229.7	0.532833	135	1.16112e+06	0.426982	135	1.02322e+06
	145	281372	0.425682	145	196061	0.408435	145	293770	0.320944	145	343103	0.291362	145	156016	0.276742	145	136693	0.390029	145	457347	0.333973	145	280102	0.320799	145	104836	0.399704	145	397878	0.453019	145	238118	0.302748	145	392252	0.444692	145	0.00163067	0.249532			145	32495.9	0.391476	145	1.19449e+06	0.439253	145	1.02563e+06
	155	278823	0.421824	155	190013	0.395837	155	278764	0.304549	155	315659	0.268057	155	159079	0.282176	155	133800	0.381775	155	454624	0.331985	155	273228	0.312926	155	109541	0.417644	155	380971	0.433769	155	250365	0.31832	155	379061	0.429737	155	0.00164401	0.251574			155	36912	0.444677	155	1.24132e+06	0.456475	155	994664
	165	287933	0.435607	165	183488	0.382243	165	288669	0.315371	165	295186	0.250671	165	145283	0.257703	165	137942	0.393591	165	453075	0.330854	165	259548	0.297259	165	93128	0.355067	165	416179	0.473857	165	238414	0.303124	165	422555	0.479045	165	0.00167236	0.255912			165	30242.8	0.364334	165	1.18531e+06	0.435877	165	1.09042e+06
	175	266934	0.403839	175	192072	0.400125	175	282682	0.30883	175	297761	0.252858	175	188444	0.334263	175	125398	0.3578	175	458815	0.335045	175	255930	0.293116	175	91048.6	0.347139	175	403008	0.45886	175	213738	0.271751	175	427456	0.484601	175	0.00143359	0.219374			175	32707.7	0.394029	175	1.07186e+06	0.394156	175	1.03262e+06
	187.5	263951	0.399325	187.5	172162	0.358649	187.5	262659	0.286955	187.5	272888	0.231736	187.5	141104	0.250291	187.5	139888	0.399144	187.5	403923	0.294961	187.5	222672	0.255025	187.5	91523.6	0.34895	187.5	387410	0.4411	187.5	208065	0.264538	187.5	393469	0.446071	187.5	0.0016434	0.251481			187.5	34852.9	0.419872	187.5	1.07267e+06	0.394456	187.5	999854
	202.5	265902	0.402277	202.5	173473	0.361381	202.5	275381	0.300854	202.5	289508	0.24585	202.5	131097	0.23254	202.5	132862	0.379097	202.5	395136	0.288544	202.5	245037	0.280639	202.5	88310.3	0.336699	202.5	393335	0.447847	202.5	209358	0.266182	202.5	415434	0.470972	202.5	0.00143576	0.219707			202.5	24033.1	0.289526	202.5	1.08931e+06	0.400574	202.5	1.02307e+06
	217.5	242968	0.367581	217.5	168813	0.351673	217.5	250397	0.273559	217.5	274116	0.232779	217.5	135546	0.240433	217.5	119470	0.340884	217.5	376524	0.274953	217.5	210668	0.241277	217.5	87395.9	0.333212	217.5	359924	0.409806	217.5	217892	0.277033	217.5	370814	0.420387	217.5	0.00143059	0.218915			217.5	34867.5	0.420047	217.5	998874	0.367318	217.5	1.02993e+06
	232.5	246154	0.3724	232.5	164391	0.34246	232.5	266501	0.291152	232.5	253532	0.215299	232.5	124720	0.221229	232.5	128949	0.367933	232.5	392222	0.286416	232.5	216831	0.248335	232.5	76845.2	0.292986	232.5	331694	0.377663	232.5	213715	0.271722	232.5	346532	0.392859	232.5	0.00147681	0.225987			232.5	29663.4	0.357353	232.5	953881	0.350773	232.5	956426
	247.5	252987	0.382737	247.5	157362	0.327818	247.5	254726	0.278288	247.5	248696	0.211192	247.5	132316	0.234703	247.5	113608	0.32416	247.5	389373	0.284336	247.5	208749	0.23908	247.5	69883.8	0.266444	247.5	353826	0.402863	247.5	193912	0.246544	247.5	357547	0.405347	247.5	0.00134338	0.205571			247.5	28013.2	0.337473	247.5	954710	0.351078	247.5	1.01562e+06
	262.5	246824	0.373414	262.5	155049	0.322999	262.5	249195	0.272246	262.5	264556	0.224661	262.5	121046	0.214712	262.5	114987	0.328093	262.5	356548	0.260365	262.5	196032	0.224514	262.5	67808.5	0.258532	262.5	335139	0.381585	262.5	175205	0.222759	262.5	339456	0.384838	262.5	0.00138603	0.212097			262.5	34481.4	0.415396	262.5	951359	0.349846	262.5	932445
	277.5	228262	0.345332	277.5	153953	0.320716	277.5	247038	0.26989	277.5	251187	0.213308	277.5	119252	0.211529	277.5	107326	0.306234	277.5	328754	0.240069	277.5	204292	0.233975	277.5	76576.3	0.291961	277.5	304070	0.34621	277.5	166636	0.211865	277.5	305385	0.346211	277.5	0.00142967	0.218775			277.5	28832.5	0.347344	277.5	901984	0.331689	277.5	887359
	292.5	215973	0.326741	292.5	149943	0.312362	292.5	252229	0.27556	292.5	245240	0.208257	292.5	110283	0.195621	292.5	108261	0.308904	292.5	329476	0.240597	292.5	182485	0.208999	292.5	72789.7	0.277524	292.5	345953	0.393898	292.5	161295	0.205074	292.5	348136	0.394677	292.5	0.001353	0.207043			292.5	26536.9	0.319689	292.5	846340	0.311227	292.5	993143
	315	183304	0.277316	315	145142	0.302361	315	241695	0.264051	315	251678	0.213724	315	108237	0.191992	315	96996	0.27676	315	330839	0.241592	315	183636	0.210317	315	68779.2	0.262233	315	319934	0.364273	315	176132	0.223937	315	326552	0.370208	315	0.00124719	0.19085			315	24569.7	0.295991	315	838325	0.308279	315	839488
	345	174631	0.264195	345	141599	0.294979	345	234268	0.255937	345	242121	0.205609	345	96504.4	0.17118	345	97627.7	0.278562	345	308078	0.224971	345	181558	0.207937	345	61554.8	0.234689	345	268893	0.306159	345	163024	0.207272	345	271040	0.307275	345	0.00118942	0.18201			345	29134.5	0.350982	345	775709	0.285254	345	777950
	375	170540	0.258006	375	134201	0.279569	375	215484	0.235416	375	208020	0.17665	375	89902	0.159469	375	84641.5	0.241509	375	282725	0.206457	375	164792	0.188735	375	62817	0.239501	375	298703	0.3401	375	159704	0.203051	375	307725	0.348865	375	0.00113045	0.172987			375	23386.6	0.281737	375	782431	0.287725	375	802595
	405	161013	0.243593	405	121235	0.252558	405	193177	0.211046	405	226328	0.192198	405	96220.7	0.170677	405	83678.2	0.23876	405	278652	0.203483	405	155443	0.178029	405	52176.6	0.198932	405	275227	0.31337	405	138101	0.175584	405	270180	0.3063	405	0.000995912	0.152399			405	21947.2	0.264397	405	696322	0.25606	405	769154
	435	153883	0.232806	435	117126	0.243997	435	205590	0.224607	435	201742	0.171319	435	97095.7	0.172229	435	75256.5	0.21473	435	275909	0.20148	435	148751	0.170364	435	42671.9	0.162694	435	263124	0.29959	435	132984	0.169079	435	256577	0.290878	435	0.000940305	0.14389			435	24240	0.292018	435	664960	0.244527	435	769251
	465	149978	0.226899	465	110237	0.229646	465	190786	0.208433	465	199824	0.16969	465	79356.4	0.140763	465	72001.3	0.205442	465	256109	0.187021	465	160276	0.183563	465	47572.1	0.181377	465	259831	0.29584	465	137792	0.175192	465	268957	0.304914	465	0.000892441	0.136565			465	25035.1	0.301597	465	649316	0.238774	465	731414
	495	137791	0.208461	495	111810	0.232923	495	188934	0.206411	495	194419	0.1651	495	70205.4	0.124531	495	72187	0.205972	495	262957	0.192022	495	129618	0.148451	495	53758	0.204962	495	261103	0.297289	495	125294	0.159301	495	253979	0.287933	495	0.000913027	0.139715			495	21485.1	0.258831	495	613007	0.225422	495	715724
	525	127751	0.193272	525	104547	0.217794	525	180607	0.197313	525	179935	0.152801	525	68426.4	0.121375	525	66333.3	0.18927	525	251319	0.183523	525	121852	0.139557	525	51823.3	0.197585	525	235695	0.26836	525	129165	0.164223	525	231719	0.262698	525	0.000864653	0.132313			525	22781.6	0.274449	525	589971	0.216951	525	632833
	555	122718	0.185657	555	103315	0.215227	555	174965	0.191149	555	182613	0.155075	555	77879	0.138142	555	72712.2	0.207471	555	246939	0.180325	555	134456	0.153992	555	53269.6	0.2031	555	205529	0.234013	555	118977	0.15127	555	213183	0.241683	555	0.000867978	0.132822			555	16913.4	0.203755	555	554077	0.203752	555	673287
	585	121527	0.183856	585	96614.1	0.201267	585	172964	0.188963	585	185241	0.157306	585	63216.7	0.112134	585	64593.9	0.184307	585	236594	0.17277	585	104727	0.119944	585	37971.5	0.144773	585	244495	0.27838	585	124185	0.157891	585	246242	0.279162	585	0.000814997	0.124715			585	19057.6	0.229585	585	584405	0.214905	585	649008
	630	102680	0.155342	630	96162	0.200325	630	165860	0.181203	630	171264	0.145437	630	63981.7	0.113491	630	66695.2	0.190302	630	241731	0.176521	630	106137	0.121558	630	32059.9	0.122234	630	213952	0.243604	630	117639	0.149569	630	206073	0.233623	630	0.000773845	0.118417			630	18500.8	0.222879	630	526150	0.193482	630	595477
	690	101204	0.153109	690	91867.8	0.19138	690	148112	0.161813	690	151290	0.128475	690	58566.4	0.103885	690	54152.3	0.154513	690	223698	0.163353	690	109393	0.125287	690	32663	0.124533	690	212950	0.242462	690	117157	0.148956	690	212938	0.241405	690	0.000776139	0.118768			690	18869.9	0.227325	690	505840	0.186014	690	578721
	750	95898.2	0.145082	750	86407.5	0.180005	750	145537	0.158999	750	153844	0.130644	750	59393.8	0.105353	750	54112.1	0.154399	750	223683	0.163342	750	105127	0.120401	750	27906.5	0.106399	750	203232	0.231398	750	101771	0.129394	750	202335	0.229385	750	0.000666697	0.102021			750	14921.5	0.179759	750	488289	0.17956	750	540622
	810	89496.6	0.135397	810	86071.4	0.179305	810	137769	0.150513	810	139610	0.118557	810	51183.9	0.0907903	810	50279.8	0.143464	810	224645	0.164045	810	92828.9	0.106316	810	30779.3	0.117352	810	200482	0.228267	810	104171	0.132445	810	206259	0.233834	810	0.000740544	0.113321			810	16607.6	0.200072	810	457392	0.168198	810	513834
	870	77800	0.117702	870	83038.9	0.172987	870	142777	0.155984	870	160956	0.136683	870	55762.3	0.0989114	870	51701.4	0.14752	870	213364	0.155807	870	98176.1	0.112441	870	29033.2	0.110694	870	204913	0.233312	870	108417	0.137843	870	211206	0.239442	870	0.000707409	0.108251			870	13708.4	0.165145	870	451788	0.166137	870	494879
	930	79775.9	0.120691	930	82144	0.171123	930	133315	0.145646	930	131311	0.111509	930	54204.9	0.0961488	930	46819.8	0.133591	930	198816	0.145183	930	84605.1	0.0968978	930	32573.6	0.124193	930	198850	0.226408	930	111608	0.1419	930	191919	0.217576	930	0.000709567	0.108581			930	13421.7	0.161691	930	423369	0.155687	930	455720
	990	74481.5	0.112681	990	75001.1	0.156243	990	131916	0.144119	990	139680	0.118616	990	49526.8	0.0878509	990	51036.8	0.145624	990	197075	0.143912	990	87284.4	0.0999663	990	32682.9	0.124609	990	175361	0.199665	990	100143	0.127324	990	181238	0.205467	990	0.000725807	0.111066			990	14241.8	0.171571	990	420925	0.154788	990	445048
	1050	74050.4	0.112029	1050	75856.1	0.158024	1050	125509	0.137119	1050	140575	0.119376	1050	47972	0.0850929	1050	45294	0.129238	1050	195230	0.142565	1050	93407.7	0.106979	1050	36230.7	0.138136	1050	169791	0.193322	1050	103653	0.131787	1050	168254	0.190748	1050	0.000621083	0.0950409			1050	12232.9	0.14737	1050	396905	0.145955	1050	460775
	1110	68324.9	0.103367	1110	81309.1	0.169384	1110	125600	0.137218	1110	144686	0.122867	1110	46254.9	0.0820471	1110	51368.8	0.146571	1110	185979	0.135809	1110	85347.7	0.0977483	1110	31032.6	0.118317	1110	182358	0.207631	1110	91515.2	0.116354	1110	174932	0.198318	1110	0.000576295	0.0881873			1110	13054.7	0.157269	1110	435690	0.160217	1110	466303
	1170	64823.9	0.0980706	1170	77862.3	0.162203	1170	121601	0.132849	1170	129691	0.110134	1170	52664.3	0.0934161	1170	48020.7	0.137018	1170	191472	0.13982	1170	90180.8	0.103284	1170	28569.7	0.108927	1170	178208	0.202905	1170	90051.2	0.114493	1170	180611	0.204756	1170	0.000616512	0.0943413			1170	10585.9	0.127527	1170	374565	0.13774	1170	420852
	1350	60982	0.0922582	1350	72737	0.151526	1350	119767	0.130846	1350	119229	0.101249	1350	41422	0.0734745	1350	43136.2	0.123081	1350	176060	0.128566	1350	79298.8	0.0908205	1350	32253.6	0.122972	1350	166001	0.189007	1350	96359.4	0.122513	1350	169586	0.192257	1350	0.000582173	0.0890867			1350	10395.6	0.125236	1350	372402	0.136944	1350	430559
	1650	69404.7	0.105001	1650	64110.1	0.133555	1650	113785	0.12431	1650	118229	0.1004	1650	41536.2	0.073677	1650	44787.2	0.127792	1650	168489	0.123037	1650	84000.1	0.0962048	1650	35825.9	0.136592	1650	159907	0.182069	1650	91079.5	0.1158	1650	160845	0.182348	1650	0.000574815	0.0879607			1650	7809.97	0.0940864	1650	360691	0.132638	1650	414734
[truncated: 61 more columns]

## Sheet: Kinetic Constants
		DOX 4W							CONTROL 4W							DOX 16W							Control 16W
																																kslow
				k1	k2	R2					k1	k2	R2					k1	k2	R2					k1	k2	R2					0-to-30			2-to-10
		1	0-to-30	0.1343	0.002434	0.9911			1	0-to-30	0.02379	0.0009714	0.7441			1	0-to-30	0.1047	0.001996	0.9902			1	0-to-30	0.2789	0.003654	0.9878					AVG	STD	n	AVG	STD	n
			2-to-10		0.001417	0.9698				2-to-10		0.0001182	0.6219				2-to-10		0.002744	0.9428				2-to-10		0.003707	0.9826				DOX 4W	0.00266838	0.000692967	13	0.00265615	0.00101881	13
				k1	k2	R2					k1	k2	R2					k1	k2	R2					k1	k2	R2				Control 4W	0.00309243	0.000724894	7	0.00408611	0.0012315	9
		2	0-to-30	0.03051	0.002667	0.9161			2	0-to-30	0.08763	0.002851	0.9693			2	0-to-30	0.2442	0.0021	0.9874			2	0-to-30	0.1595	0.003079	0.9854				DOX 16W	0.0178827	0.0457076	8	0.000739651	0.00103335	8
			2-to-10		0.002499	0.9857				2-to-10		0.00298	0.9824				2-to-10		7.029e-06	0.8589				2-to-10		0.002275	0.9524				Control 16W	0.0029482	0.00113725	5	0.003061	0.00191106	5
				k1	k2	R2					k1	k2	R2					k1	k2	R2					k1	k2	R2
		3	0-to-30	0.04739	0.001496	0.8796			3	0-to-30	0.05335	0.001254	0.7716			3	0-to-30	0.1237	0.002046	0.9973			3	0-to-30	0.3302	0.001912	0.9904
			2-to-10		0.001346	0.9715				2-to-10		0.003858	0.9071				2-to-10		0.001855	0.9833				2-to-10		0.001584	0.9852
				k1	k2	R2					k1	k2	R2					k1	k2	R2					k1	k2	R2
		4	0-to-30	0.1454	0.00257	0.9943			4	0-to-30	0.06428	0.00317	0.9754			4	0-to-30	0.06599	0.001374	0.8997			4	0-to-30	0.1352	0.001713	0.9696
			2-to-10		0.003209	0.95				2-to-10		0.003442	0.8387				2-to-10		2.13e-05	0.8481				2-to-10		0.001624	0.9739
				k1	k2	R2					k1	k2	R2					k1	k2	R2					k1	k2	R2
		5	0-to-30	0.0567	0.00218	0.803			5	0-to-30	0.05297	0.00266	0.9599			5	0-to-30	0.1406	0.131	0.9879			5	0-to-30	0.1683	0.004383	0.983
			2-to-10		0.002204	0.9058				2-to-10		0.004621	0.9305				2-to-10		0.0004587	0.9529				2-to-10		0.006115	0.8023
				k1	k2	R2					k1	k2	R2					k1	k2	R2
		6	0-to-30	0.06287	0.002309	0.9454			6	0-to-30	0.09345	0.003703	0.9907			6	0-to-30	0.09178	0.001419	0.9368
			2-to-10		0.001976	0.9645				2-to-10		0.006066	0.9217				2-to-10		8.934e-06	0.9794
				k1	k2	R2					k1	k2	R2					k1	k2	R2
		7	0-to-30	0.1254	0.003391	0.9963			7	0-to-30	0.0625	0.002484	0.9321			7	0-to-30	0.1399	0.001937	0.9925
			2-to-10		0.00344	0.9701				2-to-10		0.002669	0.9713				2-to-10		0.0008184	0.9405
				k1	k2	R2					k1	k2	R2					k1	k2	R2
		8	0-to-30	0.1194	0.002944	0.9924			8	0-to-30	0.1868	0.004385	0.9927			8	0-to-30	0.1598	0.00119	0.9857
			2-to-10		0.004106	0.9703				2-to-10		0.005897	0.9391				2-to-10		3.843e-06	0.863
				k1	k2	R2					k1	k2	R2
		9	0-to-30	0.07928	0.003709	0.9466			9	0-to-30	0.07714	0.002394	0.96
			2-to-10		0.004286	0.9363				2-to-10		0.003113	0.9393
				k1	k2	R2					k1	k2	R2
		10	0-to-30	0.09021	0.002028	0.9481			10	0-to-30	0.08816	0.001716	0.4748
			2-to-10		0.001978	0.9356				2-to-10		0.004129	0.8728
				k1	k2	R2
		11	0-to-30	0.1519	0.003169	0.9881
			2-to-10		0.00358	0.9491
				k1	k2	R2
		12	0-to-30	0.08922	0.002027	0.9428
			2-to-10		0.001476	0.9102
				k1	k2	R2
		13	0-to-30	0.1674	0.003765	0.9943
			2-to-10		0.003013	0.9588

## Sheet: Transit Times
	021423-DOX4W-1							021423-DOX4W-2							112923-DOX4W-1							112923-DOX4W-2							112923-DOX4W-3							112923-DOX4W-4							061724-DOX4W-1
		TAC	Transit Time (Full)		Transit Time (2-10 min)				TAC	Transit Time (Full)		Transit Time (2-10 min)				TAC	Transit Time (Full)		Transit Time (2-10 min)				TAC	Transit Time (Full)		Transit Time (2-10 min)				TAC	Transit Time (Full)		Transit Time (2-10 min)				TAC	Transit Time (Full)		Transit Time (2-10 min)				TAC	Transit Time (Full)		Transit Time (2-10 min)
	Time (s)		Avg. Activity	Avg. AUC	Avg. Activity	Avg AUC		Time (s)		Avg. Activity	Avg. AUC	Avg. Activity	Avg AUC		Time (s)		Avg. Activity	Avg. AUC	Avg. Activity	Avg AUC		Time (s)		Avg. Activity	Avg. AUC	Avg. Activity	Avg AUC		Time (s)		Avg. Activity	Avg. AUC	Avg. Activity	Avg AUC		Time (s)		Avg. Activity	Avg. AUC	Avg. Activity	Avg AUC		Time (s)		Avg. Activity	Avg. AUC	Avg. Activity	Avg AUC
	2.5	0	-1.6502e-12	-8.25101e-12				2.5	-2.69741e-11	-1.38207e-11	-6.91035e-11				2.5	1.04118e-09	5.89624e-10	2.94812e-09				2.5	0	0	0				2.5	-1.81648e-11	3.65766e-11	1.82883e-10				2.5	-7.78134e-12	3.41806e-10	1.70903e-09				2.5	1.29374e-09	3.24768e-09	1.62384e-08
	7.5	-3.3004e-12	-7.35071e-09	-3.67535e-08				7.5	-6.67341e-13	12765.3	63826.4				7.5	1.38067e-10	-7.89488e-10	-3.94744e-09				7.5	2.6392e-09	-2.70249e-09	-1.35125e-08				7.5	9.1318e-11	3.66291e-10	1.83146e-09				7.5	6.91393e-10	-1.99643e-10	-9.98217e-10				7.5	5.20161e-09	2.60081e-09	1.3004e-08
	12.5	-1.46981e-08	78281.4	391407				12.5	25530.6	198874	994372				12.5	-1.71704e-09	-8.58521e-10	-4.29261e-09				12.5	-8.04418e-09	41087.3	205437				12.5	6.41264e-10	3.20632e-10	1.60316e-09				12.5	-1.09068e-09	412.508	2062.54				12.5	0	684706	3.42353e+06
	17.5	156563	156404	782021				17.5	372218	317477	1.58738e+06				17.5	0	274558	1.37279e+06				17.5	82174.7	629878	3.14939e+06				17.5	0	134801	674005				17.5	825.016	146824	734121				17.5	1.36941e+06	1.19872e+06	5.99358e+06
	22.5	156246	408619	2.0431e+06				22.5	262735	371382	1.85691e+06				22.5	549115	732223	3.66112e+06				22.5	1.17758e+06	965836	4.82918e+06				22.5	269602	416681	2.0834e+06				22.5	292824	321647	1.60823e+06				22.5	1.02802e+06	902779	4.5139e+06
	27.5	660993	578853	2.89426e+06				27.5	480029	415800	2.079e+06				27.5	915331	774745	3.87372e+06				27.5	754090	646699	3.23349e+06				27.5	563760	457580	2.2879e+06				27.5	350470	318194	1.59097e+06				27.5	777539	727400	3.637e+06
	32.5	496713	460653	2.30327e+06				32.5	351571	329895	1.64948e+06				32.5	634158	595187	2.97593e+06				32.5	539307	496949	2.48474e+06				32.5	351400	292499	1.4625e+06				32.5	285917	267506	1.33753e+06				32.5	677262	646713	3.23357e+06
	37.5	424594	414311	2.07156e+06				37.5	308219	296268	1.48134e+06				37.5	556215	503805	2.51903e+06				37.5	454591	455316	2.27658e+06				37.5	233599	232755	1.16377e+06				37.5	249094	227300	1.1365e+06				37.5	616165	620025	3.10013e+06
	42.5	404029	380580	1.9029e+06				42.5	284318	276923	1.38462e+06				42.5	451395	425967	2.12984e+06				42.5	456042	432167	2.16083e+06				42.5	231910	214079	1.07039e+06				42.5	205506	188003	940016				42.5	623886	598116	2.99058e+06
	47.5	357130	355683	1.77841e+06				47.5	269528	266941	1.3347e+06				47.5	400539	381805	1.90903e+06				47.5	408291	386556	1.93278e+06				47.5	196248	186438	932188				47.5	170500	160574	802872				47.5	572346	563703	2.81852e+06
	52.5	354236	340688	1.70344e+06				52.5	264354	255887	1.27944e+06				52.5	363071	348486	1.74243e+06				52.5	364820	355078	1.77539e+06				52.5	176627	172799	863993				52.5	150648	145696	728479				52.5	555061	549060	2.7453e+06
	57.5	327141	325952	2.44464e+06				57.5	247421	243212	1.82409e+06				57.5	333900	325491	2.44118e+06				57.5	345336	334529	2.50897e+06				57.5	168970	166105	1.24578e+06				57.5	140743	139621	1.04716e+06				57.5	543059	533865	4.00399e+06
	65	324763	314965	3.14965e+06				65	239003	231239	2.31239e+06				65	317082	306939	3.06939e+06				65	323723	328476	3.28476e+06				65	163239	157166	1.57166e+06				65	138500	144128	1.44128e+06				65	524671	517150	5.1715e+06
	75	305168	293151	2.93151e+06				75	223475	219454	2.19454e+06				75	296796	285112	2.85112e+06				75	333229	329850	3.2985e+06				75	151092	153422	1.53422e+06				75	149756	150997	1.50997e+06				75	509628	505605	5.05605e+06
	85	281134	289338	2.89338e+06				85	215433	217505	2.17505e+06				85	273428	288799	2.88799e+06				85	326470	327642	3.27642e+06				85	155752	160925	1.60925e+06				85	152238	150254	1.50254e+06				85	501583	490857	4.90857e+06
	95	297542	304342	3.04342e+06				95	219576	213144	2.13144e+06				95	304170	293737	2.93737e+06				95	328814	327153	3.27153e+06				95	166099	168791	1.68791e+06				95	148270	148334	1.48334e+06				95	480132	476228	4.76228e+06
	105	311141	304574	3.04574e+06				105	206712	205309	2.05309e+06				105	283304	290774	2.90774e+06				105	325492	322639	3.22639e+06				105	171482	163262	1.63262e+06				105	148398	149502	1.49502e+06				105	472324	464785	4.64785e+06
	115	298007	289708	2.89708e+06	289708	2.89708e+06		115	203906	198360	1.9836e+06	198360	1.9836e+06		115	298245	302340	3.0234e+06	302340	3.0234e+06		115	319787	318522	3.18522e+06	318522	3.18522e+06		115	155041	153371	1.53371e+06	153371	1.53371e+06		115	150607	146311	1.46311e+06	146311	1.46311e+06		115	457245	459281	4.59281e+06	459281	4.59281e+06
	125	281410	278923	2.78923e+06	278923	2.78923e+06		125	192813	199834	1.99834e+06	199834	1.99834e+06		125	306436	298861	2.98861e+06	298861	2.98861e+06		125	317257	317830	3.1783e+06	317830	3.1783e+06		125	151701	159255	1.59255e+06	159255	1.59255e+06		125	142014	138346	1.38346e+06	138346	1.38346e+06		125	461317	455836	4.55836e+06	455836	4.55836e+06
	135	276437	278904	2.78904e+06	278904	2.78904e+06		135	206855	201458	2.01458e+06	201458	2.01458e+06		135	291287	292529	2.92529e+06	292529	2.92529e+06		135	318404	330753	3.30753e+06	330753	3.30753e+06		135	166808	161412	1.61412e+06	161412	1.61412e+06		135	134678	135686	1.35686e+06	135686	1.35686e+06		135	450356	453851	4.53851e+06	453851	4.53851e+06
	145	281372	280098	2.80098e+06	280098	2.80098e+06		145	196061	193037	1.93037e+06	193037	1.93037e+06		145	293770	286267	2.86267e+06	286267	2.86267e+06		145	343103	329381	3.29381e+06	329381	3.29381e+06		145	156016	157548	1.57548e+06	157548	1.57548e+06		145	136693	135247	1.35247e+06	135247	1.35247e+06		145	457347	455986	4.55986e+06	455986	4.55986e+06
	155	278823	283378	2.83378e+06	283378	2.83378e+06		155	190013	186751	1.86751e+06	186751	1.86751e+06		155	278764	283716	2.83716e+06	283716	2.83716e+06		155	315659	305422	3.05422e+06	305422	3.05422e+06		155	159079	152181	1.52181e+06	152181	1.52181e+06		155	133800	135871	1.35871e+06	135871	1.35871e+06		155	454624	453850	4.5385e+06	453850	4.5385e+06
	165	287933	277434	2.77434e+06	277434	2.77434e+06		165	183488	187780	1.8778e+06	187780	1.8778e+06		165	288669	285676	2.85676e+06	285676	2.85676e+06		165	295186	296473	2.96473e+06	296473	2.96473e+06		165	145283	166863	1.66863e+06	166863	1.66863e+06		165	137942	131670	1.3167e+06	131670	1.3167e+06		165	453075	455945	4.55945e+06	455945	4.55945e+06
	175	266934	265443	3.31804e+06	265443	3.31804e+06		175	192072	182117	2.27646e+06	182117	2.27646e+06		175	282682	272670	3.40838e+06	272670	3.40838e+06		175	297761	285324	3.56656e+06	285324	3.56656e+06		175	188444	164774	2.05967e+06	164774	2.05967e+06		175	125398	132643	1.65804e+06	132643	1.65804e+06		175	458815	431369	5.39211e+06	431369	5.39211e+06
	187.5	263951	264927	3.9739e+06	264927	3.9739e+06		187.5	172162	172818	2.59227e+06	172818	2.59227e+06		187.5	262659	269020	4.0353e+06	269020	4.0353e+06		187.5	272888	281198	4.21797e+06	281198	4.21797e+06		187.5	141104	136100	2.0415e+06	136100	2.0415e+06		187.5	139888	136375	2.04562e+06	136375	2.04562e+06		187.5	403923	399530	5.99294e+06	399530	5.99294e+06
	202.5	265902	254435	3.81652e+06	254435	3.81652e+06		202.5	173473	171143	2.56715e+06	171143	2.56715e+06		202.5	275381	262889	3.94334e+06	262889	3.94334e+06		202.5	289508	281812	4.22718e+06	281812	4.22718e+06		202.5	131097	133321	1.99982e+06	133321	1.99982e+06		202.5	132862	126166	1.89249e+06	126166	1.89249e+06		202.5	395136	385830	5.78745e+06	385830	5.78745e+06
	217.5	242968	244561	3.66841e+06	244561	3.66841e+06		217.5	168813	166602	2.49903e+06	166602	2.49903e+06		217.5	250397	258449	3.87674e+06	258449	3.87674e+06		217.5	274116	263824	3.95736e+06	263824	3.95736e+06		217.5	135546	130133	1.952e+06	130133	1.952e+06		217.5	119470	124210	1.86314e+06	124210	1.86314e+06		217.5	376524	384373	5.7656e+06	384373	5.7656e+06
	232.5	246154	249570	3.74355e+06	249570	3.74355e+06		232.5	164391	160876	2.41315e+06	160876	2.41315e+06		232.5	266501	260613	3.9092e+06	260613	3.9092e+06		232.5	253532	251114	3.76671e+06	251114	3.76671e+06		232.5	124720	128518	1.92777e+06	128518	1.92777e+06		232.5	128949	121279	1.81918e+06	121279	1.81918e+06		232.5	392222	390798	5.86196e+06	390798	5.86196e+06
	247.5	252987	249905	3.74858e+06	249905	3.74858e+06		247.5	157362	156206	2.34308e+06	156206	2.34308e+06		247.5	254726	251961	3.77941e+06	251961	3.77941e+06		247.5	248696	256626	3.84939e+06	256626	3.84939e+06		247.5	132316	126681	1.90021e+06	126681	1.90021e+06		247.5	113608	114297	1.71446e+06	114297	1.71446e+06		247.5	389373	372960	5.5944e+06	372960	5.5944e+06
	262.5	246824	237543	3.56314e+06	237543	3.56314e+06		262.5	155049	154501	2.31751e+06	154501	2.31751e+06		262.5	249195	248117	3.72175e+06	248117	3.72175e+06		262.5	264556	257872	3.86807e+06	257872	3.86807e+06		262.5	121046	120149	1.80223e+06	120149	1.80223e+06		262.5	114987	111156	1.66734e+06	111156	1.66734e+06		262.5	356548	342651	5.13976e+06	342651	5.13976e+06
	277.5	228262	222118	3.33177e+06	222118	3.33177e+06		277.5	153953	151948	2.27922e+06	151948	2.27922e+06		277.5	247038	249634	3.7445e+06	249634	3.7445e+06		277.5	251187	248213	3.7232e+06	248213	3.7232e+06		277.5	119252	114768	1.72151e+06	114768	1.72151e+06		277.5	107326	107794	1.6169e+06	107794	1.6169e+06		277.5	328754	329115	4.93672e+06	329115	4.93672e+06
	292.5	215973	199639	4.49187e+06	199639	4.49187e+06		292.5	149943	147543	3.31971e+06	147543	3.31971e+06		292.5	252229	246962	5.55664e+06	246962	5.55664e+06		292.5	245240	248459	5.59032e+06	248459	5.59032e+06		292.5	110283	109260	2.45836e+06	109260	2.45836e+06		292.5	108261	102629	2.30915e+06	102629	2.30915e+06		292.5	329476	330158	7.42855e+06	330158	7.42855e+06
	315	183304	178968	5.36903e+06	178968	5.36903e+06		315	145142	143370	4.30111e+06	143370	4.30111e+06		315	241695	237981	7.13943e+06	237981	7.13943e+06		315	251678	246899	7.40698e+06	246899	7.40698e+06		315	108237	102371	3.07113e+06	102371	3.07113e+06		315	96996	97311.9	2.91936e+06	97311.9	2.91936e+06		315	330839	319459	9.58377e+06	319459	9.58377e+06
	345	174631	172586	5.17757e+06	172586	5.17757e+06		345	141599	137900	4.137e+06	137900	4.137e+06		345	234268	224876	6.74627e+06	224876	6.74627e+06		345	242121	225070	6.75211e+06	225070	6.75211e+06		345	96504.4	93203.2	2.7961e+06	93203.2	2.7961e+06		345	97627.7	91134.6	2.73404e+06	91134.6	2.73404e+06		345	308078	295402	8.86205e+06	295402	8.86205e+06
	375	170540	165777	4.97331e+06	165777	4.97331e+06		375	134201	127718	3.83154e+06	127718	3.83154e+06		375	215484	204330	6.12991e+06	204330	6.12991e+06		375	208020	217174	6.51522e+06	217174	6.51522e+06		375	89902	93061.4	2.79184e+06	93061.4	2.79184e+06		375	84641.5	84159.9	2.5248e+06	84159.9	2.5248e+06		375	282725	280688	8.42065e+06	280688	8.42065e+06
	405	161013	157448	4.72345e+06	157448	4.72345e+06		405	121235	119180	3.57541e+06	119180	3.57541e+06		405	193177	199383	5.9815e+06	199383	5.9815e+06		405	226328	214035	6.42106e+06	214035	6.42106e+06		405	96220.7	96658.2	2.89975e+06	96658.2	2.89975e+06		405	83678.2	79467.3	2.38402e+06	79467.3	2.38402e+06		405	278652	277281	8.31843e+06	277281	8.31843e+06
	435	153883	151931	4.55793e+06	151931	4.55793e+06		435	117126	113681	3.41044e+06	113681	3.41044e+06		435	205590	198188	5.94563e+06	198188	5.94563e+06		435	201742	200783	6.02349e+06	200783	6.02349e+06		435	97095.7	88226	2.64678e+06	88226	2.64678e+06		435	75256.5	73628.9	2.20887e+06	73628.9	2.20887e+06		435	275909	266009	7.98027e+06	266009	7.98027e+06
	465	149978	143885	4.31655e+06	143885	4.31655e+06		465	110237	111023	3.3307e+06	111023	3.3307e+06		465	190786	189860	5.69579e+06	189860	5.69579e+06		465	199824	197121	5.91364e+06	197121	5.91364e+06		465	79356.4	74780.9	2.24343e+06	74780.9	2.24343e+06		465	72001.3	72094.1	2.16282e+06	72094.1	2.16282e+06		465	256109	259533	7.78599e+06	259533	7.78599e+06
	495	137791	132771	3.98314e+06	132771	3.98314e+06		495	111810	108179	3.24536e+06	108179	3.24536e+06		495	188934	184770	5.54311e+06	184770	5.54311e+06		495	194419	187177	5.61531e+06	187177	5.61531e+06		495	70205.4	69315.9	2.07948e+06	69315.9	2.07948e+06		495	72187	69260.1	2.0778e+06	69260.1	2.0778e+06		495	262957	257138	7.71413e+06	257138	7.71413e+06
	525	127751	125234	3.75703e+06	125234	3.75703e+06		525	104547	103931	3.11793e+06	103931	3.11793e+06		525	180607	177786	5.33357e+06	177786	5.33357e+06		525	179935	181274	5.43822e+06	181274	5.43822e+06		525	68426.4	73152.7	2.19458e+06	73152.7	2.19458e+06		525	66333.3	69522.8	2.08568e+06	69522.8	2.08568e+06		525	251319	249129	7.47387e+06	249129	7.47387e+06
	555	122718	122122	3.66367e+06	122122	3.66367e+06		555	103315	99964.6	2.99894e+06	99964.6	2.99894e+06		555	174965	173964	5.21893e+06	173964	5.21893e+06		555	182613	183927	5.51781e+06	183927	5.51781e+06		555	77879	70547.9	2.11644e+06	70547.9	2.11644e+06		555	72712.2	68653.1	2.05959e+06	68653.1	2.05959e+06		555	246939	241767	7.253e+06	241767	7.253e+06
	585	121527	112103	5.04465e+06	112103	5.04465e+06		585	96614.1	96388.1	4.33746e+06	96388.1	4.33746e+06		585	172964	169412	7.62354e+06	169412	7.62354e+06		585	185241	178253	8.02137e+06	178253	8.02137e+06		585	63216.7	63599.2	2.86196e+06	63599.2	2.86196e+06		585	64593.9	65644.6	2.95401e+06	65644.6	2.95401e+06		585	236594	239162	1.07623e+07	239162	1.07623e+07
	630	102680	101942	6.11651e+06				630	96162	94014.9	5.6409e+06				630	165860	156986	9.41917e+06				630	171264	161277	9.67663e+06				630	63981.7	61274	3.67644e+06				630	66695.2	60423.7	3.62542e+06				630	241731	232714	1.39629e+07
	690	101204	98551.1	5.91307e+06				690	91867.8	89137.7	5.34826e+06				690	148112	146825	8.80948e+06				690	151290	152567	9.15403e+06				690	58566.4	58980.1	3.53881e+06				690	54152.3	54132.2	3.24793e+06				690	223698	223691	1.34214e+07
	750	95898.2	92697.4	5.56184e+06				750	86407.5	86239.4	5.17437e+06				750	145537	141653	8.49919e+06				750	153844	146727	8.80364e+06				750	59393.8	55288.8	3.31733e+06				750	54112.1	52196	3.13176e+06				750	223683	224164	1.34498e+07
	810	89496.6	83648.3	5.0189e+06				810	86071.4	84555.2	5.07331e+06				810	137769	140273	8.41639e+06				810	139610	150283	9.01697e+06				810	51183.9	53473.1	3.20839e+06				810	50279.8	50990.6	3.05944e+06				810	224645	219005	1.31403e+07
	870	77800	78787.9	4.72728e+06				870	83038.9	82591.5	4.95549e+06				870	142777	138046	8.28275e+06				870	160956	146133	8.76799e+06				870	55762.3	54983.6	3.29901e+06				870	51701.4	49260.6	2.95563e+06				870	213364	206090	1.23654e+07
	930	79775.9	77128.7	4.62772e+06				930	82144	78572.6	4.71435e+06				930	133315	132616	7.95693e+06				930	131311	135496	8.12973e+06				930	54204.9	51865.8	3.11195e+06				930	46819.8	48928.3	2.9357e+06				930	198816	197945	1.18767e+07
	990	74481.5	74266	4.45596e+06				990	75001.1	75428.6	4.52572e+06				990	131916	128713	7.72277e+06				990	139680	140128	8.40766e+06				990	49526.8	48749.4	2.92496e+06				990	51036.8	48165.4	2.88992e+06				990	197075	196153	1.17692e+07
	1050	74050.4	71187.7	4.27126e+06				1050	75856.1	78582.6	4.71495e+06				1050	125509	125555	7.53327e+06				1050	140575	142631	8.55784e+06				1050	47972	47113.4	2.8268e+06				1050	45294	48331.4	2.89988e+06				1050	195230	190605	1.14363e+07
	1110	68324.9	66574.4	3.99446e+06				1110	81309.1	79585.7	4.77514e+06				1110	125600	123600	7.41603e+06				1110	144686	137189	8.23133e+06				1110	46254.9	49459.6	2.96757e+06				1110	51368.8	49694.8	2.98169e+06				1110	185979	188725	1.13235e+07
	1170	64823.9	62903	1.13225e+07				1170	77862.3	75299.7	1.35539e+07				1170	121601	120684	2.17232e+07				1170	129691	124460	2.24028e+07				1170	52664.3	47043.1	8.46776e+06				1170	48020.7	45578.5	8.20413e+06				1170	191472	183766	3.30778e+07
	1350	60982	65193.4	1.9558e+07				1350	72737	68423.6	2.05271e+07				1350	119767	116776	3.50328e+07				1350	119229	118729	3.56186e+07				1350	41422	41479.1	1.24437e+07				1350	43136.2	43961.7	1.31885e+07				1350	176060	172274	5.16822e+07
	1650	69404.7		310.22		145.397		1650	64110.1		366.584		147.003		1650	113785		309.088		125.448		1650	118229		252.261		101.374		1650	41536.2		217.598		94.1374		1650	44787.2		329.297		139.609		1650	168489		308.098		119.322
						322.498							341.136							374.718							347.93							281.627							324.877							354.207
	2-to-10 min
		Mean	Std Dev	n
	DOX 4W	332.902	28.9306	13
	Control 4W	311.829	37.8202	9
	DOX 16W	380.007	6.6565	8
	Control 16W	320.783	39.2088	5
[truncated: 174 more columns]
